# Supplementary material for: Mitigation of DSS-Induced Colitis Potentially via Th1/Th2 Cytokine and Immunological Function Balance Induced by Phenolic-Enriched Buckwheat (Fagopyrum esculentum Moench) Bee Pollen Extract
Source: Foods. 2022 Apr 29;11(9):1293. doi: 10.3390/foods11091293 (PMC9105923; doi:10.3390/foods11091293)
Supplement: Supplementary file 1 [file foods-11-01293-s001.zip]

Archive with 1 entries (1 files):
- foods-1666754-supplementary.pdf
